# Supplementary material for: Replication Kinetics for a Reporter Merkel Cell Polyomavirus
Source: Viruses. 2022 Feb 25;14(3):473. doi: 10.3390/v14030473 (PMC8950423; doi:10.3390/v14030473)
Supplement: Supplementary file 1 [file viruses-14-00473-s001.zip]

Archive with 1 entries (1 files):
- viruses-1607792-supplementary.pdf
